# Supplementary material for: Thrombin-Binding Aptamer with Inversion of Polarity Sites (IPS): Effect on DNAzyme Activity and Anticoagulant Properties
Source: Int J Mol Sci. 2021 Jul 23;22(15):7902. doi: 10.3390/ijms22157902 (PMC8347255; doi:10.3390/ijms22157902)
Supplement: Supplementary file 1 [file ijms-22-07902-s001.zip]

Archive with 1 entries (1 files):
- ijms-1289523-supplementary.pdf
